# Supplementary material for: Use of Self-Assembled Colloidal Prodrug Nanoparticles for Controlled Drug Delivery of Anticancer, Antifibrotic and Antibacterial Mitomycin
Source: Int J Mol Sci. 2022 Jun 18;23(12):6807. doi: 10.3390/ijms23126807 (PMC9224153; doi:10.3390/ijms23126807)
Supplement: Supplementary file 1 [file ijms-23-06807-s001.zip]

Archive with 1 entries (1 files):
- ijms-1774420-supplementary.pdf
